# Supplementary material for: A Healthy Vaginal Microbiota Remains Stable during Oral Probiotic Supplementation: A Randomised Controlled Trial
Source: Microorganisms. 2023 Feb 16;11(2):499. doi: 10.3390/microorganisms11020499 (PMC9961720; doi:10.3390/microorganisms11020499)
Supplement: Supplementary file 1 [file microorganisms-11-00499-s001.zip]

Archive with 2 entries (2 files):
- Lyra et al Supplemental Table S2_20230123.xlsx
- Lyra et al Supplementary Tables and Figures_20230123.pdf
